# Supplementary material for: Study of Structural and Optical Properties of Titanate Nanotubes with Erbium under Heat Treatment in Different Atmospheres
Source: Materials (Basel). 2023 Feb 23;16(5):1842. doi: 10.3390/ma16051842 (PMC10004321; doi:10.3390/ma16051842)
Supplement: Supplementary file 1 [file materials-16-01842-s001.zip]

Archive with 1 entries (1 files):
- materials-2197073-supplementary.pdf
